# Supplementary material for: The Lung Cancer Immune Prognostic Score predicts pathologic complete response and survival in NSCLC patients receiving neoadjuvant immunochemotherapy
Source: Front Immunol. 2025 Apr 16;16:1567565. doi: 10.3389/fimmu.2025.1567565 (PMC12040963; doi:10.3389/fimmu.2025.1567565)
Supplement: Supplementary file 1 [file DataSheet1.xlsx]

## Sheet: Sheet1
	Supplementary Table AUC values of all markers.
	Items	AUC	95%CI	p-values
	SII	0.62	0.550-0.760	0.909
	NLR	0.61	0.573-0.742	0.136
	PNI	0.63	0.567-0.742	0.987
	LCIPS	0.68	0.652-0.752	0.385
	LMR	0.64	0.553-0.774	0.814
	PLR	0.62	0.560-0.740	0.877
